# Supplementary material for: Associations of Biopterins and ADMA with Vascular Function in Peripheral Microcirculation from Patients with Chronic Kidney Disease
Source: Int J Mol Sci. 2023 Mar 15;24(6):5582. doi: 10.3390/ijms24065582 (PMC10056709; doi:10.3390/ijms24065582)
Supplement: Supplementary file 1 [file ijms-24-05582-s001.zip]

Archive with 1 entries (1 files):
- ijms-2273569-supplementary.pdf
